# Supplementary material for: HPV‐related methylation‐based reclassification and risk stratification of cervical cancer
Source: Mol Oncol. 2020 Jun 2;14(9):2124–41. doi: 10.1002/1878-0261.12709 (PMC7463306; doi:10.1002/1878-0261.12709)
Supplement: Supplementary file 3 — Table S2. HPV infection status of 178 cervical cancer patients from TCGA. [file MOL2-14-2124-s003.xlsx]

## Sheet: HPV main
Sample_ID	Final type (hierarchical)	Final variant (hierarchical)	Final clade (hierarchical)	HPV types	HPV variants	HPV clades	IARC carcinogen group	E6 unspliced normalized counts [e6]	E6 spliced normalized counts [e6spl]	Ratio E6 unspliced/spliced [e6ratio]	Primary HPV Integration variable; detected by at least 1 center at patient level	Secondary HPV Integration variable; concordance in both centers at patient level	Human chromosome	Proximal (min) human breakpoint	HPV strain	Disrupted human genes	Concordant or Discordant	Confident or Inferred Confident or Not Confident	TCGA_library sample2	Human chromosome2	Proximal (min) human breakpoint2	HPV strain2	Disrupted human genes2	Concordant or Discordant2	Confident or Inferred Confident or Not Confident2	TCGA_library sample3	Human chromosome3	Proximal (min) human breakpoint3	HPV strain3	Disrupted human genes3	Concordant or Discordant3	Confident or Inferred Confident or Not Confident3	TCGA_library sample4	Human chromosome4	Proximal (min) human breakpoint4	HPV strain4	Disrupted human genes4	Concordant or Discordant4	Confident or Inferred Confident or Not Confident4	TCGA_library sample5	Human chromosome5	Proximal (min) human breakpoint5	HPV strain5	Disrupted human genes5	Concordant or Discordant5	Confident or Inferred Confident or Not Confident5	TCGA_library sample6	Human chromosome6	Proximal (min) human breakpoint6
TCGA-BI-A0VR	HPV16	A1	A9	HPV16	A1	A9	1	20.261	54.0294	0.375	No	No
TCGA-BI-A0VS	HPV16	A2	A9	HPV16	A2	A9	1	59.4764	67.737	0.878049	Yes	Yes	14	99491641	HPV16	Intergenic	Concordant	Confident	TCGA-BI-A0VS-01A-11R-A10U-07	10	34677242	HPV16	PARD3	Concordant	Confident
TCGA-BI-A20A	HPV16	A2	A9	HPV16	A2	A9	1	26.8869	43.1821	0.622642	Yes	No	13	115007001	HPV16	CDC16	Concordant	Inferred Confident
TCGA-C5-A0TN	HPV16	A1	A9	HPV16	A1	A9	1	37.8537	63.9597	0.591837	Yes	Yes	2	195586245	HPV16	Intergenic	Concordant	Confident
TCGA-C5-A1BE	HPV16	B1	A9	HPV16	B1	A9	1	21.4459	48.0684	0.446154	Yes	Yes	14	68801476	HPV16	RAD51B	Concordant	Confident
TCGA-C5-A1BF	HPV18	A4	A7	HPV18	A4	A7	1	19.2453	21.8697	0.88	Yes	Yes	2	162546467	HPV18	SLC4A10	Discordant	Confident	TCGA-C5-A1BF-01B-11R-A13Y-07	4	29093337	HPV18	Intergenic	Concordant	Inferred Confident
TCGA-C5-A1BI	HPV16	A2	A9	HPV16	A2	A9	1	60.6257	125.293	0.483871	Yes	No	1	158182124	HPV16	Intergenic	Discordant	Confident
TCGA-C5-A1BJ	HPV16	A1	A9	HPV16	A1	A9	1	33.6976	124.94	0.26971	Yes	No	4	74643409	HPV16	RP11-447E20.1, Intergenic	Discordant	Confident
TCGA-C5-A1BK	HPV16	A1	A9	HPV16	A1	A9	1	22.601	72.1081	0.313433	Yes	Yes	3	158463055	HPV16	Intergenic, MFSD1	Concordant	Confident
TCGA-C5-A1BL	HPV16	A1	A9	HPV16	A1	A9	1	32.1233	87.1918	0.368421	Yes	Yes	13	74169636	HPV16	Intergenic	Concordant	Confident
TCGA-C5-A1BM	HPV18	B2	A7	HPV18	B2	A7	1	14.7487	28.5141	0.517241	Yes	Yes	2	72406588	HPV18	EXOC6B	Concordant	Confident
TCGA-C5-A1BN	HPV45	B2	A7	HPV45	B2	A7	1				Yes	Yes	22	27479714	HPV45	Intergenic	Discordant	Confident	TCGA-C5-A1BN-01B-11R-A14Y-07	18	61310836	HPV45	Intergenic, SERPINB11, SERPINB4	Concordant	Confident
TCGA-C5-A1BQ	HPV31	A1	A9	HPV31	A1	A9	1				No	No
TCGA-C5-A1M5	HPV33	A1	A9	HPV33	A1	A9	1				Yes	No	X	2464937	HPV33	Intergenic	Discordant	Confident
TCGA-C5-A1M6	HPV18	A3	A7	HPV18	A3	A7	1	56.7229	30.2522	1.875	Yes	Yes	11	43827375	HPV18	HSD17B12	Discordant	Confident	TCGA-C5-A1M6-01A-11R-A13Y-07	18	37529635	HPV18	Intergenic	Concordant	Confident
TCGA-C5-A1M7	HPV18	A4	A7	HPV18	A4	A7	1	35.8448	29.6409	1.2093	Yes	Yes	5	52591534	HPV18	Intergenic, RPS23P5	Concordant	Confident
TCGA-C5-A1M8	HPV16	A4	A9	HPV16	A4	A9	1	6.32866	25.3146	0.25	Yes	Yes	10	97268882	HPV16	SORBS1, ENTPD1, ENTPD1-AS1	Concordant	Confident
TCGA-C5-A1M9	HPV16	A2	A9	HPV16	A2	A9	1	63.0067	124.123	0.507614	Yes	Yes	17	37872857	HPV16	ERBB2	Concordant	Confident	TCGA-C5-A1M9-01A-11R-A13Y-07	19	18030495	HPV16	Intergenic	Discordant	Confident	TCGA-C5-A1M9-01A-11R-A13Y-07	8	128981037	HPV16	PVT1, Intergenic	Concordant	Confident
TCGA-C5-A1ME	HPV18	A1	A7	HPV18	A1	A7	1	27.1769	20.0251	1.35714	Yes	Yes	15	71816463	HPV18	THSD4	Concordant	Confident
TCGA-C5-A1MF	HPV45	B1	A7	HPV45	B1	A7	1				Yes	Yes	4	43318303	HPV45	Intergenic	Concordant	Confident
TCGA-C5-A1MH	HPV16	A2	A9	HPV16	A2	A9	1	25.692	57.6124	0.445946	Yes	Yes	11	13398274	HPV16	ARNTL	Concordant	Confident
TCGA-C5-A1MI	HPV18	A4	A7	HPV18	A4	A7	1	54.112	60.3123	0.897196	Yes	Yes	7	130618782	HPV18	Intergenic	Concordant	Confident
TCGA-C5-A1MJ	HPV18	A1	A7	HPV18	A1	A7	1	51.1212	25.245	2.025	Yes	Yes	12	110683963	HPV18	ATP2A2, Intergenic	Concordant	Confident	TCGA-C5-A1MJ-01A-11R-A14Y-07	8	128951919	HPV18	PVT1, Intergenic	Concordant	Confident
TCGA-C5-A1MK	HPV58	A2	A9	HPV58	A2	A9	1				Yes	Yes	11	11969490	HPV58	USP47	Concordant	Confident	TCGA-C5-A1MK-01A-11R-A14Y-07	5	96861343	HPV58	Intergenic	Discordant	Confident	TCGA-C5-A1MK-01A-11R-A14Y-07	11	134013682	HPV58	JAM3	Discordant	Confident
TCGA-C5-A1ML	HPV16	A2	A9	HPV16	A2	A9	1	38.3328	56.2214	0.681818	No	No
TCGA-C5-A1MN	HPV16	A1	A9	HPV16	A1	A9	1	20.6432	81.5898	0.253012	Yes	Yes	20	21487274	HPV16	Intergenic, NKX2-2	Concordant	Confident
TCGA-C5-A1MP	HPV16	A1	A9	HPV16	A1	A9	1	51.8287	76.6163	0.676471	Yes	Yes	X	31972863	HPV16	DMD	Discordant	Confident	TCGA-C5-A1MP-01A-11R-A14Y-07	13	73916179	HPV16	Intergenic	Concordant	Confident
TCGA-C5-A2LS	HPV16	D3	A9	HPV16	D3	A9	1	27.0143	41.5604	0.65	Yes	No	14	54070629	HPV16	Intergenic	Discordant	Confident
TCGA-C5-A2LT	HPV70	A	A7	HPV70	A	A7	2B				Yes	Yes	13	20931704	HPV70	Intergenic	Concordant	Confident	TCGA-C5-A2LT-01A-11R-A18M-07	3	182829768	HPV70	MCCC1	Discordant	Confident	TCGA-C5-A2LT-01A-11R-A18M-07	1	179961203	HPV70	CEP350	Discordant	Confident
TCGA-C5-A2LV	HPV16	A1	A9	HPV16	A1	A9	1	37.1323	90.8763	0.408602	Yes	Yes	15	84025637	HPV16	Intergenic	Concordant	Confident
TCGA-C5-A2LX	HPV16	A1	A9	HPV16	A1	A9	1	59.0548	24.9137	2.37037	Yes	Yes	15	21147234	HPV16	CT60	Discordant	Confident	TCGA-C5-A2LX-01A-11R-A18M-07	12	118655972	HPV16	TAOK3	Concordant	Confident	TCGA-C5-A2LX-01A-11R-A18M-07	22	50904308	HPV16	SBF1	Concordant	Inferred Confident	TCGA-C5-A2LX-01A-11R-A18M-07	19	1255853	HPV16	Intergenic, MIDN, CIRBP	Concordant	Inferred Confident	TCGA-C5-A2LX-01A-11R-A18M-07	2	85508424	HPV16	TCF7L1	Discordant	Confident
TCGA-C5-A2LY	HPV16	A1	A9	HPV16	A1	A9	1	41.5674	90.3017	0.460317	Yes	Yes	3	189587277	HPV16	TP63, Intergenic	Concordant	Confident
TCGA-C5-A2LZ	HPV16	A2	A9	HPV16	A2	A9	1	26.2036	54.9431	0.476923	No	No
TCGA-C5-A2M1	HPV16	A2	A9	HPV16	A2	A9	1	21.3795	54.231	0.394231	Yes	Yes	8	128773456	HPV16	MYC, PVT1, Intergenic	Concordant	Confident
TCGA-C5-A2M2	HPV16	A2	A9	HPV16	A2	A9	1	34.9425	49.4309	0.706897	No	No
TCGA-C5-A3HD	HPV16	A2	A9	HPV16	A2	A9	1	45.0878	77.6512	0.580645	Yes	Yes	7	113711528	HPV16	Intergenic, FOXP2, PPP1R3A	Concordant	Confident	TCGA-C5-A3HD-01B-11R-A213-07	1	114301354	HPV16	PHTF1, Intergenic, RSBN1, PTPN22	Concordant	Confident
TCGA-C5-A3HE	HPV18	A4	A7	HPV18	A4	A7	1	33.1519	32.2048	1.02941	Yes	Yes	8	128890523	HPV18	PVT1, Intergenic	Concordant	Confident	TCGA-C5-A3HE-01A-21R-A22U-07	10	69450537	HPV18	CTNNA3	Discordant	Confident	TCGA-C5-A3HE-01A-21R-A22U-07	5	170500711	HPV18	RANBP17	Discordant	Confident
TCGA-C5-A3HF	HPV18	A3	A7	HPV18, HPV58	A3/A2	A7, A9	1	50.5741	29.5664	1.71053	Yes	Yes	8	128680755	HPV18	Intergenic, BC042052	Concordant	Confident
TCGA-C5-A3HL	HPV16	A1	A9	HPV16	A1	A9	1	36.1266	52.9857	0.681818	No	No
TCGA-C5-A7CG	HPV52	A1	A9	HPV52	A1	A9	1				Yes	Yes	1	62838337	HPV52	Intergenic, USP1	Concordant	Confident
TCGA-C5-A7CH	HPV16	A1	A9	HPV16	A1	A9	1	48.4318	113.007	0.428571	No	No
TCGA-C5-A7CJ	HPV16	A1	A9	HPV16	A1	A9	1	28.4839	51.693	0.55102	No	No
TCGA-C5-A7CK	HPV16	A1	A9	HPV16	A1	A9	1	32.4053	117.989	0.274648	Yes	Yes	12	53494491	HPV16	IGFBP6	Concordant	Confident
TCGA-C5-A7CL	HPV16	A1	A9	HPV16	A1	A9	1	38.0674	123.991	0.307018	Yes	Yes	4	169565164	HPV16	PALLD	Concordant	Confident
TCGA-C5-A7CM	HPV18	B1	A7	HPV18	B1	A7	1	23.1292	41.1185	0.5625	Yes	Yes	4	168995749	HPV18	Intergenic	Concordant	Confident
TCGA-C5-A7UE	HPV16	A1	A9	HPV16	A1	A9	1	83.5426	112.35	0.74359	Yes	Yes	6	48750733	HPV16	Intergenic	Concordant	Confident
TCGA-DG-A2KH	HPV18	A1	A7	HPV18	A1	A7	1	42.7152	31.369	1.3617	Yes	Yes	8	128700014	HPV18	BC042052, Intergenic, PVT1	Concordant	Confident
TCGA-DG-A2KJ	HPV18	A3	A7	HPV18	A3	A7	1	0	3.60351	0	Yes	Yes	1	10697464	HPV18	CASZ1	Concordant	Confident
TCGA-DG-A2KK	HPV16	A1	A9	HPV16	A1	A9	1	37.0856	72.6259	0.510638	Yes	Yes	5	145686838	HPV16	Intergenic, RBM27	Concordant	Confident
TCGA-DG-A2KL	HPV16	A1	A9	HPV16	A1	A9	1	20.4495	58.2026	0.351351	No	No
TCGA-DG-A2KM	HPV16	A1	A9	HPV16	A1	A9	1	4.44589	18.5245	0.24	Yes	Yes	1	198421812	HPV16	Intergenic	Concordant	Confident
TCGA-DR-A0ZL	HPV16	A1	A9	HPV16	A1	A9	1	34.7443	69.4885	0.5	No	No
TCGA-DR-A0ZM	negative	negative	negative	negative	negative	negative	negative				No	No
TCGA-DS-A0VK	HPV16	A1	A9	HPV16	A1	A9	1	23.1621	36.2278	0.639344	Yes	Yes	9	118790726	HPV16	Intergenic	Concordant	Confident
TCGA-DS-A0VL	HPV16	D2	A9	HPV16	D2	A9	1	42.2549	212.193	0.199134	Yes	Yes	3	189811502	HPV16	LEPREL1, Intergenic	Concordant	Confident
TCGA-DS-A0VM	HPV16	A1	A9	HPV16	A1	A9	1	28.5815	50.5673	0.565217	Yes	Yes	17	37851433	HPV16	IKZF3, PGAP3, ERBB2	Concordant	Confident
TCGA-DS-A0VN	HPV16	A1	A9	HPV16	A1	A9	1	25.8546	99.5879	0.259615	Yes	Yes	12	113516622	HPV16	DTX1, RASAL1	Concordant	Confident
TCGA-DS-A3LQ	HPV69	A3	A5	HPV69	A3	A5	2B				Yes	Yes	2	112125154	HPV69	LOC541471, Intergenic	Concordant	Confident	TCGA-DS-A3LQ-01A-21R-A21T-07	2	87769822	HPV69	Intergenic	Discordant	Confident
TCGA-DS-A5RQ	HPV16	A1	A9	HPV16	A1	A9	1	24.2096	34.4031	0.703704	No	No
TCGA-EA-A1QS	HPV39	A1	A7	HPV39	A1	A7	1				Yes	Yes	4	44080208	HPV39	Intergenic	Discordant	Confident	TCGA-EA-A1QS-01A-61R-A22U-07	22	47537300	HPV39	TBC1D22A	Concordant	Confident
TCGA-EA-A1QT	HPV16	A1	A9	HPV16	A1	A9	1	26.0264	47.368	0.549451	Yes	Yes	16	63982767	HPV16	Intergenic	Discordant	Confident	TCGA-EA-A1QT-01A-11R-A14Y-07	9	5676683	HPV16	KIAA1432	Concordant	Confident
TCGA-EA-A3HQ	HPV16	A1	A9	HPV16	A1	A9	1	20.5344	47.1737	0.435294	Yes	Yes	1	12557118	HPV16	VPS13D	Concordant	Confident	TCGA-EA-A3HQ-01A-11R-A213-07	8	128749053	HPV16	MYC, Intergenic	Discordant	Confident	TCGA-EA-A3HQ-01A-11R-A213-07	15	45353262	HPV16	SORD, SHF	Discordant	Confident
TCGA-EA-A3HR	HPV73	A2	A11	HPV73	A2	A11	2B				Yes	Yes	1	209707524	HPV73	Intergenic	Concordant	Confident
TCGA-EA-A3HT	HPV16	A1	A9	HPV16	A1	A9	1	35.4077	44.6137	0.793651	No	No
TCGA-EA-A3HU	HPV16	A1	A9	HPV16	A1	A9	1	29.2906	49.794	0.588235	Yes	No	11	51584589	HPV16	Intergenic	Discordant	Confident
TCGA-EA-A3QD	HPV16	A1	A9	HPV16	A1	A9	1	18.0373	41.4858	0.434783	Yes	Yes	X	155233084	HPV18	IL9R	Concordant	Confident	TCGA-EA-A3QD-01A-32R-A22U-07	16	79237	HPV16	Intergenic	Discordant	Confident	TCGA-EA-A3QD-01A-32R-A22U-07	8	128592195	HPV16	Intergenic	Concordant	Confident
TCGA-EA-A3QE	HPV16	A1	A9	HPV16	A1	A9	1	20.3985	51.9833	0.392405	Yes	Yes	1	61831267	HPV16	NFIA, Intergenic	Concordant	Confident	TCGA-EA-A3QE-01A-21R-A21T-07	10	97913441	HPV16	ZNF518A, Intergenic	Concordant	Inferred Confident
TCGA-EA-A3Y4	HPV45	B1	A7	HPV45	B1	A7	1				Yes	Yes	2	192006807	HPV45	STAT4	Concordant	Confident	TCGA-EA-A3Y4-01A-51R-A24H-07	22	38250792	HPV45	EIF3L	Discordant	Confident
TCGA-EA-A410	negative	negative	negative	negative	negative	negative	negative				No	No
TCGA-EA-A411	HPV16	A1	A9	HPV16	A1	A9	1	15.7462	28.5764	0.55102	No	No
TCGA-EA-A439	HPV18	A1	A7	HPV18	A1	A7	1	53.1936	58.5667	0.908257	Yes	Yes	6	113843776	HPV18	Intergenic	Concordant	Confident	TCGA-EA-A439-01A-11R-A24H-07	1	23779263	HPV18	ASAP3	Discordant	Confident	TCGA-EA-A439-01A-11R-A24H-07	11	3193967	HPV18	Intergenic	Discordant	Confident	TCGA-EA-A439-01A-11R-A24H-07	1	3564123	HPV18	TP73, WRAP73	Concordant	Confident
TCGA-EA-A43B	HPV16	A1	A9	HPV16	A1	A9	1	26.6056	70.9484	0.375	No	No
TCGA-EA-A44S	HPV16	A1	A9	HPV16	A1	A9	1	9.08096	4.54048	2	Yes	Yes	13	73980952	HPV16	Intergenic	Concordant	Confident
TCGA-EA-A4BA	negative	negative	negative	negative	negative	negative	negative				No	No
TCGA-EA-A50E	HPV16	A3	A9	HPV16	A3	A9	1	4.2336	36.6912	0.115385	Yes	Yes	14	69064586	HPV16	RAD51B	Concordant	Confident
TCGA-EA-A556	negative	negative	negative	negative	negative	negative	negative				No	No
TCGA-EA-A5FO	HPV16	C1	A9	HPV16	C1	A9	1	26.6376	64.3742	0.413793	Yes	Yes	12	91437908	HPV16	Intergenic	Discordant	Confident	TCGA-EA-A5FO-01A-21R-A28H-07	7	7680086	HPV16	RPA3	Concordant	Inferred Confident	TCGA-EA-A5FO-01A-21R-A28H-07	14	54070629	HPV16	Intergenic	Discordant	Confident
TCGA-EA-A5O9	HPV16	A1	A9	HPV16	A1	A9	1	14.3021	29.7043	0.481481	No	No
TCGA-EA-A5ZD	HPV58	A3	A9	HPV58	A3	A9	1				Yes	Yes	2	72168778	HPV58	Intergenic	Concordant	Confident
TCGA-EA-A5ZE	HPV59	B	A7	HPV59	B	A7	1				Yes	Yes	5	112017496	HPV59	Intergenic	Concordant	Confident
TCGA-EA-A5ZF	HPV18	A1	A7	HPV18	A1	A7	1	55.6502	41.4847	1.34146	Yes	Yes	6	25091565	HPV18	CMAHP	Concordant	Confident
TCGA-EA-A6QX	HPV58	A1	A9	HPV58	A1	A9	1				Yes	No	6	103739044	HPV58	Intergenic	Discordant	Confident
TCGA-EA-A78R	HPV52	B2	A9	HPV52	B2	A9	1				Yes	Yes	14	68934888	HPV52	RAD51B	Concordant	Confident
TCGA-EK-A2GZ	HPV52	A1	A9	HPV52	A1	A9	1				Yes	Yes	1	164790862	HPV52	PBX1	Concordant	Confident
TCGA-EK-A2H0	HPV68	A mixed C	A7	HPV68	A mixed C	A7	2A				Yes	Yes	1	34564220	HPV68	CSMD2	Discordant	Confident	TCGA-EK-A2H0-01A-11R-A180-07	14	69148684	HPV68b	RAD51B	Concordant	Confident
TCGA-EK-A2H1	HPV16	A1	A9	HPV16	A1	A9	1	11.0972	46.4066	0.23913	Yes	Yes	16	28733536	HPV16	EIF3C, EIF3CL, NPIPL1	Discordant	Confident	TCGA-EK-A2H1-01A-11R-A180-07	8	128400701	HPV16	DQ515898, DQ515899, LOC727677, Intergenic	Concordant	Confident
TCGA-EK-A2IP	HPV16	A1	A9	HPV16, HPV45	A1/A1	A9, A7	1				Yes	Yes	8	128302304	HPV45	DQ515898, DQ515899, LOC727677, Intergenic	Concordant	Confident	TCGA-EK-A2IP-01A-11R-A180-07_HPV16	3	89163364	HPV16	EPHA3	Concordant	Confident
TCGA-EK-A2PG	HPV58	B2	A9	HPV58	B2	A9	1				Yes	Yes	3	52262522	HPV58	PPM1M, Intergenic, TLR9, TWF2	Concordant	Inferred Confident	TCGA-EK-A2PG-01A-11R-A18M-07	X	127716387	HPV58	Intergenic	Discordant	Confident
TCGA-EK-A2PI	HPV16	D3	A9	HPV16	D3	A9	1	25.4456	65.2044	0.390244	Yes	Yes	19	51449637	HPV16	KLK5	Discordant	Confident	TCGA-EK-A2PI-01A-11R-A18M-07	6	159519890	HPV16	Intergenic	Discordant	Confident	TCGA-EK-A2PI-01A-11R-A18M-07	10	35295153	HPV16	CUL2, Intergenic	Concordant	Confident
TCGA-EK-A2PK	HPV18	A3	A7	HPV18	A3	A7	1	37.1816	28.1679	1.32	Yes	Yes	4	87536251	HPV18	PTPN13	Concordant	Confident
TCGA-EK-A2PL	HPV39	A1	A7	HPV39	A1	A7	1				Yes	Yes	5	39187353	HPV39	FYB, C9, RPS23P5	Concordant	Confident
TCGA-EK-A2PM	negative	negative	negative	negative	negative	negative	negative				No	No
TCGA-EK-A2R7	HPV18	B1	A7	HPV18	B1	A7	1	28.0109	36.014	0.777778	Yes	Yes	1	218731004	HPV18	Intergenic	Concordant	Confident
TCGA-EK-A2R8	HPV45	A1	A7	HPV45	A1	A7	1				Yes	Yes	14	68596934	HPV45	RAD51B	Concordant	Confident
TCGA-EK-A2R9	HPV33	A1	A9	HPV33	A1	A9	1				No	No
TCGA-EK-A2RA	HPV52	A1	A9	HPV52	A1	A9	1				Yes	No	6	162989391	HPV52	PARK2	Concordant	Inferred Confident
TCGA-EK-A2RB	HPV16	A1	A9	HPV16	A1	A9	1	32.5066	99.5513	0.326531	Yes	Yes	17	17003340	HPV16	MPRIP	Concordant	Confident
TCGA-EK-A2RC	HPV16	A1	A9	HPV16	A1	A9	1	6.53248	42.9278	0.152174	Yes	Yes	4	68566168	HPV16	UBA6, Intergenic	Concordant	Confident
TCGA-EK-A2RE	HPV16	A1	A9	HPV16	A1	A9	1	12.7842	55.3983	0.230769	Yes	Yes	1	38487805	HPV16	UTP11L	Concordant	Confident
TCGA-EK-A2RJ	HPV59	A2	A7	HPV59	A2	A7	1				Yes	No	13	73869315	HPV59	Intergenic	Discordant	Confident	TCGA-EK-A2RJ-01A-11R-A18M-07	4	33072948	HPV59	Intergenic	Discordant	Confident
TCGA-EK-A2RK	HPV16	A1	A9	HPV16	A1	A9	1	15.6373	37.7134	0.414634	Yes	Yes	21	38772067	HPV16	DYRK1A	Concordant	Confident
TCGA-EK-A2RL	HPV16	A1	A9	HPV16	A1	A9	1	28.9214	49.7449	0.581395	Yes	No	19	42214275	HPV16	CEACAM5, CEA	Concordant	Inferred Confident
TCGA-EK-A2RM	HPV18	A1	A7	HPV18	A1	A7	1	34.4657	20.105	1.71429	Yes	Yes	12	52693982	HPV18	KRT86	Discordant	Confident	TCGA-EK-A2RM-01A-21R-A18M-07	8	36914349	HPV18	Intergenic	Discordant	Confident	TCGA-EK-A2RM-01A-21R-A18M-07	8	76154371	HPV18	BC062758, Intergenic	Concordant	Inferred Confident
TCGA-EK-A2RN	HPV16	A1	A9	HPV16	A1	A9	1	20.2814	25.8126	0.785714	No	No
TCGA-EK-A2RO	HPV16	A1	A9	HPV16	A1	A9	1	5.43744	39.4214	0.137931	Yes	Yes	17	913023	HPV16	ABR	Concordant	Confident
TCGA-EK-A3GJ	HPV58	A2	A9	HPV58	A2	A9	1				Yes	Yes	3	189048115	HPV58	Intergenic	Concordant	Confident
TCGA-EK-A3GK	HPV16	A1	A9	HPV16	A1	A9	1	21.4797	32.2196	0.666667	Yes	Yes	3	195769361	HPV16	Intergenic, TFRC	Concordant	Confident
TCGA-EK-A3GM	HPV45	B1	A7	HPV45	B1	A7	1				Yes	Yes	1	171605848	HPV45	MYOC	Concordant	Confident
TCGA-EK-A3GN	HPV16	A1	A9	HPV16	A1	A9	1	32.7809	46.3729	0.706897	Yes	Yes	9	137247618	HPV16	RXRA	Concordant	Confident
TCGA-EX-A1H5	HPV16	B1	A9	HPV16	B1	A9	1	12.5991	31.4977	0.4	Yes	No	12	91437908	HPV16	Intergenic	Discordant	Confident	TCGA-EX-A1H5-01A-31R-A13Y-07	22	49162773	HPV16	FAM19A5	Discordant	Confident
TCGA-EX-A1H6	HPV16	D3	A9	HPV16	D3	A9	1	3.97004	8.93259	0.444444	Yes	Yes	9	115983958	HPV18	FKBP15, SLC31A1	Concordant	Confident	TCGA-EX-A1H6-01B-11R-A22U-07	3	172321828	HPV16	Intergenic	Discordant	Confident
TCGA-EX-A3L1	HPV45	A1	A7	HPV45	A1	A7	1				Yes	Yes	2	146424464	HPV45	Intergenic	Concordant	Confident
TCGA-EX-A69L	HPV16	A4	A9	HPV16	A4	A9	1	47.9614	52.132	0.92	Yes	Yes	17	27982502	HPV16	SSH2	Concordant	Confident	TCGA-EX-A69L-01A-11R-A32P-07	11	80712271	HPV16	Intergenic	Discordant	Confident
TCGA-EX-A69M	HPV52	A1	A9	HPV52	A1	A9	1				Yes	Yes	5	148336564	HPV52	SH3TC2	Concordant	Confident
TCGA-FU-A23K	HPV18	A4	A7	HPV18	A4	A7	1	25.9863	29.2346	0.888889	Yes	Yes	8	128297450	HPV18	Intergenic, DQ515898, DQ515899, LOC727677	Concordant	Confident	TCGA-FU-A23K-01A-11R-A16R-07	10	30900952	HPV18	LYZL2	Concordant	Confident
TCGA-FU-A23L	HPV45	A1	A7	HPV45	A1	A7	1				Yes	Yes	8	128266088	HPV45	DQ515898, DQ515899, LOC727677, Intergenic	Concordant	Confident
TCGA-FU-A2QG	HPV16	A1	A9	HPV16	A1	A9	1	24.5313	55.0297	0.445783	No	No
TCGA-FU-A3EO	HPV16	D3	A9	HPV16	D3	A9	1	0	3.20188	0	No	No
TCGA-FU-A3HY	HPV16	A1	A9	HPV16	A1	A9	1	36.7183	109.406	0.335616	Yes	Yes	13	73845752	HPV16	Intergenic	Concordant	Confident
TCGA-FU-A3NI	HPV16	A1	A9	HPV16	A1	A9	1	24.6764	35.7807	0.689655	No	No
TCGA-FU-A3TQ	HPV16	A1	A9	HPV16	A1	A9	1	28.9393	53.7444	0.538462	No	No
TCGA-FU-A3TX	HPV18	A3	A7	HPV18	A3	A7	1	31.9306	23.948	1.33333	Yes	Yes	1	203652526	HPV18	ATP2B4	Concordant	Confident
TCGA-FU-A3WB	HPV16	A1	A9	HPV16	A1	A9	1	28.2971	67.6669	0.418182	Yes	Yes	3	58145412	HPV16	BC041347, FLNB	Concordant	Confident
TCGA-FU-A3YQ	HPV16	A1	A9	HPV16	A1	A9	1	35.9091	94.1616	0.381356	Yes	Yes	1	206317640	HPV16	CTSE	Concordant	Confident
TCGA-FU-A40J	HPV16	A1	A9	HPV16	A1	A9	1	38.7547	64.5912	0.6	Yes	Yes	X	80439041	HPV16	HMGN5	Discordant	Confident	TCGA-FU-A40J-01A-11R-A24H-07	8	128282794	HPV16	Intergenic, DQ515898, DQ515899, LOC727677	Concordant	Confident	TCGA-FU-A40J-01A-11R-A24H-07	12	103462080	HPV16	Intergenic	Discordant	Confident
TCGA-FU-A57G	negative	negative	negative	negative	negative	negative	negative				No	No
TCGA-FU-A5XV	HPV18	A2	A7	HPV18	A2	A7	1	30.1894	33.5438	0.9	Yes	Yes	11	102713646	HPV18	MMP3, Intergenic	Concordant	Confident
TCGA-FU-A770	HPV16	A1	A9	HPV16	A1	A9	1	104.737	415.116	0.252308	Yes	No	2	222820519	HPV16	Intergenic	Discordant	Confident	TCGA-FU-A770-01A-11R-A33Z-07	13	73845752	HPV16	Intergenic	Discordant	Confident	TCGA-FU-A770-01A-11R-A33Z-07	13	41448262	HPV16	TPTE2P5	Discordant	Confident
TCGA-HG-A2PA	HPV16	A1	A9	HPV16	A1	A9	1	13.2133	34.3545	0.384615	Yes	Yes	3	122962323	HPV16	SEC22A	Discordant	Confident	TCGA-HG-A2PA-01A-11R-A213-07	3	189617541	HPV16	Intergenic	Concordant	Confident
TCGA-HM-A3JJ	HPV16	A1	A9	HPV16	A1	A9	1	36.4419	40.5831	0.897959	Yes	Yes	9	99883857	HPV16	Intergenic	Discordant	Confident	TCGA-HM-A3JJ-01A-21R-A21T-07	7	6370682	HPV16	FAM220A	Concordant	Confident
TCGA-HM-A3JK	HPV35	A1	A9	HPV35	A1	A9	1				Yes	No	4	143581665	HPV35	INPP4B	Concordant	Inferred Confident
TCGA-HM-A4S6	HPV16	A1	A9	HPV16	A1	A9	1	17.1166	44.9312	0.380952	No	No
TCGA-HM-A6W2	negative	negative	negative	negative	negative	negative	negative				No	No
TCGA-IR-A3L7	HPV18	B1	A7	HPV18	B1	A7	1	42.8795	32.3354	1.32609	Yes	Yes	8	102623281	HPV18	GRHL2	Concordant	Confident
TCGA-IR-A3LA	negative	negative	negative	negative	negative	negative	negative				No	No
TCGA-IR-A3LB	HPV45	B1	A7	HPV45	B1	A7	1				Yes	Yes	5	37497360	HPV45	RPS23P5	Discordant	Confident	TCGA-IR-A3LB-01A-11R-A24H-07	6	897651	HPV45	Intergenic	Concordant	Confident
TCGA-IR-A3LC	HPV16	A1	A9	HPV16	A1	A9	1	23.6389	76.0877	0.31068	Yes	Yes	22	46228518	HPV16	ATXN10, Intergenic	Concordant	Confident
TCGA-IR-A3LF	HPV16	A1	A9	HPV16	A1	A9	1	40.9933	47.2999	0.866667	No	No
TCGA-IR-A3LH	HPV45	A or B?	A7	HPV45	A or B?	A7	1				Yes	Yes	16	65022008	HPV45	CDH11	Discordant	Confident	TCGA-IR-A3LH-01A-21R-A213-07	3	112801240	HPV45	Intergenic	Concordant	Confident
TCGA-IR-A3LI	HPV16	D2	A9	HPV16	D2	A9	1	10.2575	35.1684	0.291667	Yes	No	22	49162773	HPV16	FAM19A5	Discordant	Confident	TCGA-IR-A3LI-01A-11R-A32Y-07	19	51449615	HPV16	KLK5	Discordant	Confident
TCGA-IR-A3LK	HPV31	C3	A9	HPV31	C3	A9	1				Yes	Yes	10	99478578	HPV31	Intergenic, ZFYVE27	Concordant	Confident
TCGA-IR-A3LL	HPV16	A2	A9	HPV16	A2	A9	1	14.0136	25.0243	0.56	No	No
TCGA-JW-A5VG	HPV59	B	A7	HPV59	B	A7	1				Yes	Yes	3	189649366	HPV59	Intergenic	Concordant	Confident
TCGA-JW-A5VH	negative	negative	negative	negative	negative	negative	negative				No	No
TCGA-JW-A5VI	HPV30	A2	A6	HPV30	A2	A6	2B				Yes	Yes	3	177141503	HPV30	Intergenic	Concordant	Confident
TCGA-JW-A5VJ	HPV18	A1	A7	HPV18	A1	A7	1	29.242	15.1252	1.93333	Yes	Yes	8	87059631	HPV16	PSKH2, Intergenic, ATP6V0D2	Concordant	Confident	TCGA-JW-A5VJ-01A-11R-A28H-07	7	93662446	HPV18	Intergenic	Discordant	Confident
TCGA-JW-A5VK	HPV16	A1	A9	HPV16, HPV26	A1/A	A9, A5	1				Yes	Yes	8	102486614	HPV26	Intergenic	Concordant	Confident	TCGA-JW-A5VK-01A-11R-A28H-07_HPV16	16	88763204	HPV16	RNF166	Discordant	Confident
TCGA-JW-A5VL	HPV16	A1	A9	HPV16	A1	A9	1	36.2963	184.274	0.19697	Yes	Yes	16	88763035	HPV16	RNF166	Concordant	Confident	TCGA-JW-A5VL-01A-11R-A28H-07	17	78506133	HPV16	Intergenic	Discordant	Confident
TCGA-JW-A69B	HPV16	D3	A9	HPV16	D3	A9	1	16.8612	56.7149	0.297297	Yes	No	14	54070629	HPV16	Intergenic	Discordant	Confident
TCGA-JX-A3PZ	HPV45	B2	A7	HPV45	B2	A7	1				Yes	Yes	13	73987615	HPV45	Intergenic	Concordant	Confident	TCGA-JX-A3PZ-01A-11R-A32Y-07	16	77694208	HPV45	Intergenic	Discordant	Confident
TCGA-JX-A3Q0	HPV31	C3	A9	HPV31	C3	A9	1				Yes	Yes	6	29906802	HPV31	AK097625, HLA-G, HLA-H, HLA-J, Intergenic	Concordant	Confident
TCGA-JX-A3Q8	HPV16	A1	A9	HPV16	A1	A9	1	28.432	36.1862	0.785714	No	No
TCGA-JX-A5QV	HPV16	A1	A9	HPV16	A1	A9	1	4.58532	30.9509	0.148148	Yes	Yes	11	120366093	HPV16	GRIK4, Intergenic	Concordant	Confident	TCGA-JX-A5QV-01A-22R-A28H-07	X	22927659	HPV16	Intergenic	Discordant	Confident
TCGA-LP-A4AU	HPV18	A1	A7	HPV18	A1	A7	1	25.0855	43.147	0.581395	Yes	Yes	5	58334797	HPV18	PDE4D	Concordant	Confident
TCGA-LP-A4AV	HPV56	NA	A6	HPV56	NA	A6	1				No	No
TCGA-LP-A4AW	HPV16	A3	A9	HPV16	A3	A9	1	15.4165	31.8609	0.483871	Yes	No	19	39360006	HPV16	RINL	Concordant	Inferred Confident
TCGA-LP-A4AX	HPV16	A3	A9	HPV16	A3	A9	1	34.1895	69.6939	0.490566	Yes	No	6	29865877	HPV16	HLA-G, HLA-H, HLA-J, Intergenic	Concordant	Inferred Confident
TCGA-LP-A5U2	HPV16	A4	A9	HPV16	A4	A9	1	15.1666	31.4166	0.482759	Yes	Yes	18	60795991	HPV16	BCL2, Intergenic	Concordant	Confident	TCGA-LP-A5U2-01A-11R-A28H-07	8	128754620	HPV16	Intergenic	Concordant	Inferred Confident
TCGA-LP-A5U3	HPV16	A3	A9	HPV16	A3	A9	1	41.1201	105.308	0.390476	Yes	Yes	17	37863234	HPV16	ERBB2, MIEN1, Intergenic, GRB7	Concordant	Confident
TCGA-LP-A7HU	HPV16	A4	A9	HPV16	A4	A9	1	29.6553	52.1932	0.568182	Yes	No	8	128684978	HPV16	Intergenic, PVT1	Concordant	Inferred Confident	TCGA-LP-A7HU-01A-11R-A33Z-07	20	30266820	HPV16	BCL2L1	Concordant	Inferred Confident
TCGA-MU-A51Y	HPV16	D3	A9	HPV16	D3	A9	1	27.0791	62.1817	0.435484	Yes	Yes	8	80732703	HPV16	MRPS28, TPD52, Intergenic	Concordant	Confident
TCGA-MU-A5YI	HPV16	D3	A9	HPV16	D3	A9	1	15.4592	35.0407	0.441176	Yes	Yes	6	26091261	HPV16	HFE, HIST1H1T, Intergenic, HIST1H2BC	Concordant	Confident
TCGA-MY-A5BD	HPV16	A1	A9	HPV16	A1	A9	1	11.224	19.0808	0.588235	Yes	Yes	14	68616563	HPV16	RAD51B	Concordant	Confident
TCGA-MY-A5BE	HPV16	A1	A9	HPV16	A1	A9	1	3.63045	19.3624	0.1875	Yes	No	12	102792804	HPV16	IGF1, JX088243	Discordant	Confident
TCGA-MY-A5BF	HPV16	A1	A9	HPV16	A1	A9	1	14.4648	40.9836	0.352941	No	No
TCGA-Q1-A5R1	HPV16	A2	A9	HPV16	A2	A9	1	54.9166	100.283	0.547619	No	No
TCGA-Q1-A5R2	HPV16	A1	A9	HPV16	A1	A9	1	9.81304	114.077	0.086022	Yes	Yes	1	15643904	HPV16	AK055853, FHAD1	Concordant	Confident
TCGA-Q1-A5R3	HPV18	B3	A7	HPV18	B3	A7	1	1.08222	3.24666	0.333333	Yes	Yes	13	73987770	HPV18	Intergenic	Concordant	Confident
TCGA-Q1-A6DT	HPV16	A1	A9	HPV16	A1	A9	1	41.1826	43.8395	0.939394	Yes	Yes	6	107349427	HPV16	C6orf203	Concordant	Confident	TCGA-Q1-A6DT-01A-11R-A32P-07	1	57096062	HPV16	PPAP2B, PRKAA2	Discordant	Confident	TCGA-Q1-A6DT-01A-11R-A32P-07	19	56303666	HPV16	NLRP11	Concordant	Confident	TCGA-Q1-A6DT-01A-11R-A32P-07	19	38423331	HPV16	SIPA1L3	Concordant	Confident	TCGA-Q1-A6DT-01A-11R-A32P-07	1	55772154	HPV16	Intergenic	Concordant	Confident
TCGA-Q1-A6DV	HPV16	D3	A9	HPV16	D3	A9	1	37.8202	66.6357	0.567568	Yes	No	14	54070629	HPV16	Intergenic	Discordant	Confident
TCGA-Q1-A6DW	HPV16	A1	A9	HPV16	A1	A9	1	48.6614	252.066	0.19305	Yes	Yes	20	14560992	HPV16	MACROD2	Concordant	Confident
TCGA-Q1-A73O	HPV18	B1	A7	HPV18	B1	A7	1	51.2196	71.1383	0.72	Yes	Yes	8	76912487	HPV18	Intergenic	Discordant	Confident	TCGA-Q1-A73O-01A-11R-A32P-07	X	131290423	HPV18	Intergenic	Discordant	Confident	TCGA-Q1-A73O-01A-11R-A32P-07	19	51721622	HPV18	Intergenic	Discordant	Confident	TCGA-Q1-A73O-01A-11R-A32P-07	2	78561673	HPV18	Intergenic	Concordant	Confident	TCGA-Q1-A73O-01A-11R-A32P-07	2	157081527	HPV18	Intergenic	Discordant	Confident	TCGA-Q1-A73O-01A-11R-A32P-07	3	149716453
TCGA-Q1-A73P	HPV18	A1	A7	HPV18	A1	A7	1	98.4896	75.837	1.2987	Yes	Yes	1	1111796	HPV18	AK128833,TTLL10, TNFRSF18	Concordant	Confident	TCGA-Q1-A73P-01A-11R-A32P-07	X	153814783	HPV18	CTAG1B	Discordant	Confident
TCGA-Q1-A73Q	HPV33	A1	A9	HPV33	A1	A9	1				Yes	Yes	4	92477247	HPV33	CCSER1	Discordant	Confident	TCGA-Q1-A73Q-01A-21R-A32P-07	1	49202123	HPV33	AGBL4, BEND5	Concordant	Confident	TCGA-Q1-A73Q-01A-21R-A32P-07	11	58262537	HPV33	Intergenic	Discordant	Confident
TCGA-Q1-A73R	HPV16	A1	A9	HPV16	A1	A9	1	46.2672	59.3002	0.78022	Yes	Yes	8	113438144	HPV16	CSMD3	Discordant	Confident	TCGA-Q1-A73R-01A-11R-A33Z-07	17	37824603	HPV16	PGAP3, PNMT, ERBB2	Concordant	Confident
TCGA-Q1-A73S	HPV18	A3	A7	HPV18	A3	A7	1	35.884	37.3194	0.961538	Yes	Yes	20	14696327	HPV18	MACROD2	Concordant	Confident
TCGA-R2-A69V	HPV39	A1	A7	HPV39	A1	A7	1				Yes	Yes	2	219749028	HPV39	WNT10A	Concordant	Confident
TCGA-RA-A741	HPV16	A1	A9	HPV16	A1	A9	1	32.5135	81.9905	0.396552	Yes	Yes	18	25368237	HPV16	Intergenic	Concordant	Confident
Legend
Variable	Comment
Sample_ID	TCGA ID
Final type (hierarchical)	For multiple HPV types, hierarchical attribution based on prevalence in cervical cancers (HPV16 > HPV18, … etc.)
Final variant (hierarchical)	For multiple HPV types, the variant for the type assigned based on hierarchical attribution
Final clade (hierarchical)	HPV clade based on hierarchical attribution
HPV types	HPV genotype(s) based on consensus algorithm
HPV variants	HPV genotype variants
HPV clades	HPV clade of types
IARC carcinogen group	Classification of carcinogenicity by IARC
E6 unspliced normalized counts [e6]	Unspliced E6 transcript based on RNASeq counts normalized by total RNASeq counts: Encodes E6 protein
E6 spliced normalized counts [e6spl]	Spliced E6 transcript based on RNASeq counts normalized by total RNASeq counts: Does not encode E6, but E7
Ratio E6 unspliced/spliced [e6ratio]	Ratio of unspliced/spliced transcripts
Primary HPV Integration variable; detected by at least 1 center at patient level	HPV integration on the patient level detected by at least one center based on RNASeq data
Secondary HPV Integration variable; concordance in both centers at patient level	Consensus HPV integration on the patient level: Both centers agree based on RNASeq data
Human chromosome	Chromosome with HPV integration
Proximal (min) human breakpoint	Breakpoint between viral and human DNA (for spliced transcripts, closest splice acceptor site to actual breakpoint)
HPV strain	Integrated HPV genotype
Disrupted human genes	Genes affected by integration
Concordant or Discordant	HPV integration event is concordant/discordant between two centers
Confident or Inferred Confident or Not Confident	HPV integration event is confident/ inferred confident/ not confident according to consensus HPV integration approach
TCGA_library sample	TCGA library ID
[truncated: 32 more columns]
